# Supplementary material for: Molecular Mechanism of the Effect of Zhizhu Pill on Gastroesophageal Reflux Disease Based on Network Pharmacology and Molecular Docking
Source: Evid Based Complement Alternat Med. 2022 May 19;2022:2996865. doi: 10.1155/2022/2996865 (PMC9135531; doi:10.1155/2022/2996865)
Supplement: Supplementary Materials — Supplement A: details of the 21 active compounds and 117 targets for ZZP. Supplement B: 1476 target genes associated with GERD. [file 2996865.f1.zip]

Archive with 2 entries (2 files):
- 2996865.f1/supplementary A.txt (1).txt
- 2996865.f1/supplementary B.txt (1).txt
