# Supplementary material for: Molecular Mechanism of the Effect of Zhizhu Pill on Gastroesophageal Reflux Disease Based on Network Pharmacology and Molecular Docking
Source: Evid Based Complement Alternat Med. 2022 May 19;2022:2996865. doi: 10.1155/2022/2996865 (PMC9135531; doi:10.1155/2022/2996865)
Supplement: Supplementary Materials — Supplement A: details of the 21 active compounds and 117 targets for ZZP. Supplement B: 1476 target genes associated with GERD. [file 2996865.f1.zip › 2996865.f1/supplementary A.txt (1).txt]

Herbs	Compounds	Targets
zhishi	Isosinensetin	NOS2
zhishi	Isosinensetin	PTGS1
zhishi	Isosinensetin	KCNH2
zhishi	Isosinensetin	ESR1
zhishi	Isosinensetin	AR
zhishi	Isosinensetin	SCN5A
zhishi	Isosinensetin	ABCC8
zhishi	Isosinensetin	PPARG
zhishi	Isosinensetin	PTGS2
zhishi	Isosinensetin	CA2
zhishi	Isosinensetin	F7
zhishi	Isosinensetin	ACHE
zhishi	Isosinensetin	ADRB2
zhishi	Isosinensetin	ESR2
zhishi	Isosinensetin	DPP4
zhishi	Isosinensetin	HSP90AA2P
zhishi	Isosinensetin	CHEK1
zhishi	Isosinensetin	PRSS1
zhishi	Isosinensetin	NCOA2
zhishi	Isosinensetin	NCOA1
zhishi	Isosinensetin	PCP4
zhishi	5,7,4'-Trimethylapigenin	NOS2
zhishi	5,7,4'-Trimethylapigenin	PTGS1
zhishi	5,7,4'-Trimethylapigenin	SCN5A
zhishi	5,7,4'-Trimethylapigenin	PTGS2
zhishi	5,7,4'-Trimethylapigenin	CA2
zhishi	5,7,4'-Trimethylapigenin	ADRA2C
zhishi	5,7,4'-Trimethylapigenin	ADRA1B
zhishi	5,7,4'-Trimethylapigenin	ADRB2
zhishi	5,7,4'-Trimethylapigenin	ESR2
zhishi	5,7,4'-Trimethylapigenin	DPP4
zhishi	5,7,4'-Trimethylapigenin	HSP90AA2P
zhishi	5,7,4'-Trimethylapigenin	PRSS1
zhishi	5,7,4'-Trimethylapigenin	NCOA2
zhishi	5,7,4'-Trimethylapigenin	PCP4
zhishi	Prangenin	PTGS2
zhishi	Prangenin	DPP4
zhishi	poncimarin	ESR1
zhishi	poncimarin	AR
zhishi	poncimarin	PTGS2
zhishi	isoponcimarin	PTGS2
zhishi	isoponcimarin	ADRB2
zhishi	6-Methoxy aurapten	CHRM3
zhishi	6-Methoxy aurapten	CHRM1
zhishi	6-Methoxy aurapten	PTGS2
zhishi	6-Methoxy aurapten	CA2
zhishi	6-Methoxy aurapten	RXRA
zhishi	6-Methoxy aurapten	ADRA1B
zhishi	6-Methoxy aurapten	ADRB2
zhishi	6-Methoxy aurapten	NCOA2
zhishi	6-Methoxy aurapten	PCP4
zhishi	neohesperidin_qt	PTGS1
zhishi	neohesperidin_qt	SCN5A
zhishi	neohesperidin_qt	PTGS2
zhishi	neohesperidin_qt	HSP90AA2P
zhishi	neohesperidin_qt	PCP4
zhishi	Sinensetin	NOS2
zhishi	Sinensetin	KCNH2
zhishi	Sinensetin	AR
zhishi	Sinensetin	SCN5A
zhishi	Sinensetin	PTGS2
zhishi	Sinensetin	F7
zhishi	Sinensetin	ACHE
zhishi	Sinensetin	ADRB2
zhishi	Sinensetin	ESR2
zhishi	Sinensetin	DPP4
zhishi	Sinensetin	HSP90AA2P
zhishi	Sinensetin	CHEK1
zhishi	Sinensetin	PRSS1
zhishi	Sinensetin	NCOA2
zhishi	Sinensetin	NCOA1
zhishi	Sinensetin	PCP4
zhishi	Sinensetin	PTGS1
zhishi	Sinensetin	ADRA1B
zhishi	Ammidin	CHRM1
zhishi	Ammidin	PTGS2
zhishi	Ammidin	GABRA1
zhishi	Ammidin	DPP4
zhishi	Ammidin	MAOB
zhishi	Eriodyctiol (flavanone)	PTGS1
zhishi	Eriodyctiol (flavanone)	PTGS2
zhishi	Eriodyctiol (flavanone)	HSP90AA2P
zhishi	Eriodyctiol (flavanone)	NCOA2
zhishi	Eriodyctiol (flavanone)	PYGM
zhishi	Eriodyctiol (flavanone)	PCP4
zhishi	naringenin	PTGS1
zhishi	naringenin	ESR1
zhishi	naringenin	PTGS2
zhishi	naringenin	HSP90AA2P
zhishi	naringenin	DPEP1
zhishi	naringenin	RELA
zhishi	naringenin	AKT1
zhishi	naringenin	BCL2
zhishi	naringenin	MAPK3
zhishi	naringenin	MAPK1
zhishi	naringenin	CASP3
zhishi	naringenin	FASN
zhishi	naringenin	LDLR
zhishi	naringenin	BAD
zhishi	naringenin	SOD1
zhishi	naringenin	CAT
zhishi	naringenin	PPARG
zhishi	naringenin	MTTP
zhishi	naringenin	APOB
zhishi	naringenin	PLB1
zhishi	naringenin	HMGCR
zhishi	naringenin	CYP19A1
zhishi	naringenin	GSTP1
zhishi	naringenin	UGT1A1
zhishi	naringenin	PPARA
zhishi	naringenin	SREBF1
zhishi	naringenin	GSR
zhishi	naringenin	ABCC1
zhishi	naringenin	ADIPOR2
zhishi	naringenin	SOAT2
zhishi	naringenin	AKR1C1
zhishi	naringenin	GOT1
zhishi	naringenin	ABAT
zhishi	naringenin	CES1
zhishi	naringenin	SOAT1
zhishi	5,7-dihydroxy-2-(3-hydroxy-4-methoxyphenyl)chroman-4-one	PTGS1
zhishi	5,7-dihydroxy-2-(3-hydroxy-4-methoxyphenyl)chroman-4-one	PTGS2
zhishi	5,7-dihydroxy-2-(3-hydroxy-4-methoxyphenyl)chroman-4-one	HSP90AA2P
zhishi	5,7-dihydroxy-2-(3-hydroxy-4-methoxyphenyl)chroman-4-one	PCP4
zhishi	5,7-dihydroxy-2-(3-hydroxy-4-methoxyphenyl)chroman-4-one	SCN5A
zhishi	5,7-dihydroxy-2-(3-hydroxy-4-methoxyphenyl)chroman-4-one	NCOA2
zhishi	5,7-dihydroxy-2-(3-hydroxy-4-methoxyphenyl)chroman-4-one	NCOA1
zhishi	nobiletin	NOS2
zhishi	nobiletin	PTGS1
zhishi	nobiletin	KCNH2
zhishi	nobiletin	ESR1
zhishi	nobiletin	AR
zhishi	nobiletin	PPARG
zhishi	nobiletin	PTGS2
zhishi	nobiletin	F7
zhishi	nobiletin	ESR2
zhishi	nobiletin	DPP4
zhishi	nobiletin	HSP90AA2P
zhishi	nobiletin	CHEK1
zhishi	nobiletin	PRSS1
zhishi	nobiletin	NCOA2
zhishi	nobiletin	PCP4
zhishi	nobiletin	GSK3B
zhishi	nobiletin	SCN5A
zhishi	nobiletin	BCL2
zhishi	nobiletin	BAX
zhishi	nobiletin	CASP9
zhishi	nobiletin	MMP9
zhishi	nobiletin	JUN
zhishi	nobiletin	TP53
zhishi	nobiletin	MAPK8
zhishi	nobiletin	TIMP1
zhishi	nobiletin	PPARG
zhishi	nobiletin	CREB1
zhishi	nobiletin	PLA2G4A
zhishi	nobiletin	CD163
zhishi	nobiletin	EPHB2
zhishi	didymin	PTGS1
zhishi	didymin	ESR1
zhishi	didymin	SCN5A
zhishi	didymin	PTGS2
zhishi	didymin	RXRA
zhishi	didymin	ADRB2
zhishi	didymin	HSP90AA2P
zhishi	didymin	DPEP1
zhishi	didymin	PCP4
zhishi	didymin	NCOA2
zhishi	didymin	NCOA1
zhishi	luteolin	PTGS1
zhishi	luteolin	AR
zhishi	luteolin	PTGS2
zhishi	luteolin	HSP90AA2P
zhishi	luteolin	PRSS1
zhishi	luteolin	NCOA2
zhishi	luteolin	DPP4
zhishi	luteolin	RELA
zhishi	luteolin	EGFR
zhishi	luteolin	AKT1
zhishi	luteolin	VEGFA
zhishi	luteolin	CCND1
zhishi	luteolin	BCL2L1
zhishi	luteolin	CDKN1A
zhishi	luteolin	CASP9
zhishi	luteolin	MMP2
zhishi	luteolin	MMP9
zhishi	luteolin	MAPK1
zhishi	luteolin	IL10RB
zhishi	luteolin	RB1
zhishi	luteolin	CDK4
zhishi	luteolin	TNFAIP6
zhishi	luteolin	JUN
zhishi	luteolin	IL6ST
zhishi	luteolin	CASP3
zhishi	luteolin	TP53
zhishi	luteolin	NFKBIA
zhishi	luteolin	TOP1
zhishi	luteolin	MDM2
zhishi	luteolin	APP
zhishi	luteolin	MMP1
zhishi	luteolin	PCNA
zhishi	luteolin	ERBB2
zhishi	luteolin	PPARG
zhishi	luteolin	HMOX1
zhishi	luteolin	CASP7
zhishi	luteolin	ICAM1
zhishi	luteolin	MCL1
zhishi	luteolin	BIRC5
zhishi	luteolin	IL2
zhishi	luteolin	CCNB1
zhishi	luteolin	TYR
zhishi	luteolin	IFNG
zhishi	luteolin	IL4R
zhishi	luteolin	TOP2A
zhishi	luteolin	GSTP1
zhishi	luteolin	XIAP
zhishi	luteolin	SLC2A4
zhishi	luteolin	INSR
zhishi	luteolin	CD40LG
zhishi	luteolin	PTGES
zhishi	luteolin	NUF2
zhishi	luteolin	ADCY2
zhishi	luteolin	MET
zhishi	Tetramethoxyluteolin	NOS2
zhishi	Tetramethoxyluteolin	PTGS1
zhishi	Tetramethoxyluteolin	AR
zhishi	Tetramethoxyluteolin	SCN5A
zhishi	Tetramethoxyluteolin	PPARG
zhishi	Tetramethoxyluteolin	PTGS2
zhishi	Tetramethoxyluteolin	F7
zhishi	Tetramethoxyluteolin	RXRA
zhishi	Tetramethoxyluteolin	ADRA1B
zhishi	Tetramethoxyluteolin	ADRB2
zhishi	Tetramethoxyluteolin	ESR2
zhishi	Tetramethoxyluteolin	DPP4
zhishi	Tetramethoxyluteolin	BACE1
zhishi	Tetramethoxyluteolin	MAPK14
zhishi	Tetramethoxyluteolin	GSK3B
zhishi	Tetramethoxyluteolin	HSP90AA2P
zhishi	Tetramethoxyluteolin	CDK2
zhishi	Tetramethoxyluteolin	CHEK1
zhishi	Tetramethoxyluteolin	PRSS1
zhishi	Tetramethoxyluteolin	NCOA2
zhishi	Tetramethoxyluteolin	NCOA1
zhishi	Tetramethoxyluteolin	PCP4
zhishi	Tetramethoxyluteolin	KCNH2
zhishi	Tetramethoxyluteolin	ACHE
zhishi	Tetramethoxyluteolin	ADRA1D
zhishi	Tetramethoxyluteolin	NR1I2
zhishi	4-[(2S,3R)-5-[(E)-3-hydroxyprop-1-enyl]-7-methoxy-3-methylol-2,3-dihydrobenzofuran-2-yl]-2-methoxy-phenol	KCNH2
zhishi	4-[(2S,3R)-5-[(E)-3-hydroxyprop-1-enyl]-7-methoxy-3-methylol-2,3-dihydrobenzofuran-2-yl]-2-methoxy-phenol	ESR1
zhishi	4-[(2S,3R)-5-[(E)-3-hydroxyprop-1-enyl]-7-methoxy-3-methylol-2,3-dihydrobenzofuran-2-yl]-2-methoxy-phenol	PTGS2
zhishi	4-[(2S,3R)-5-[(E)-3-hydroxyprop-1-enyl]-7-methoxy-3-methylol-2,3-dihydrobenzofuran-2-yl]-2-methoxy-phenol	DPP4
zhishi	4-[(2S,3R)-5-[(E)-3-hydroxyprop-1-enyl]-7-methoxy-3-methylol-2,3-dihydrobenzofuran-2-yl]-2-methoxy-phenol	HSP90AA2P
zhishi	4-[(2S,3R)-5-[(E)-3-hydroxyprop-1-enyl]-7-methoxy-3-methylol-2,3-dihydrobenzofuran-2-yl]-2-methoxy-phenol	PRSS1
zhishi	4-[(2S,3R)-5-[(E)-3-hydroxyprop-1-enyl]-7-methoxy-3-methylol-2,3-dihydrobenzofuran-2-yl]-2-methoxy-phenol	PCP4
zhishi	4-[(2S,3R)-5-[(E)-3-hydroxyprop-1-enyl]-7-methoxy-3-methylol-2,3-dihydrobenzofuran-2-yl]-2-methoxy-phenol	ACHE
baizhu	14-acetyl-12-senecioyl-2E,8Z,10E-atractylentriol	PTGS2
baizhu	3¦Â-acetoxyatractylone	CHRM3
baizhu	3¦Â-acetoxyatractylone	CHRM1
baizhu	3¦Â-acetoxyatractylone	AR
baizhu	3¦Â-acetoxyatractylone	SCN5A
baizhu	3¦Â-acetoxyatractylone	PTGS2
baizhu	3¦Â-acetoxyatractylone	RXRA
baizhu	3¦Â-acetoxyatractylone	ACHE
baizhu	3¦Â-acetoxyatractylone	ADRA1A
baizhu	3¦Â-acetoxyatractylone	CHRM2
baizhu	3¦Â-acetoxyatractylone	ADRB2
baizhu	3¦Â-acetoxyatractylone	OPRM1
baizhu	3¦Â-acetoxyatractylone	GABRA1
baizhu	3¦Â-acetoxyatractylone	DPP4
baizhu	(3S,8S,9S,10R,13R,14S,17R)-10,13-dimethyl-17-[(2R,5S)-5-propan-2-yloctan-2-yl]-2,3,4,7,8,9,11,12,14,15,16,17-dodecahydro-1H-cyclopenta[a]phenanthren-3-ol	PGR
baizhu	8¦Â-ethoxy atractylenolide ¢ó	PTGS2
baizhu	8¦Â-ethoxy atractylenolide ¢ó	GABRA1
baizhu	8¦Â-ethoxy atractylenolide ¢ó	NCOA2
baizhu	8¦Â-ethoxy atractylenolide ¢ó	NCOA1
