# Supplementary material for: Molecular Mechanism of the Effect of Zhizhu Pill on Gastroesophageal Reflux Disease Based on Network Pharmacology and Molecular Docking
Source: Evid Based Complement Alternat Med. 2022 May 19;2022:2996865. doi: 10.1155/2022/2996865 (PMC9135531; doi:10.1155/2022/2996865)
Supplement: Supplementary Materials — Supplement A: details of the 21 active compounds and 117 targets for ZZP. Supplement B: 1476 target genes associated with GERD. [file 2996865.f1.zip › 2996865.f1/supplementary B.txt (1).txt]

PKD1
PKHD1
IL6
RET
CHAT
TP53
GBA
TNF
APOE
GAA
GER
HLA-DRB1
TGFB1
PSEN1
PKD2
LMNA
APP
NPC1
IL10
SNCA
NOD2
IL1B
RYR1
SMPD1
ACE
PRKN
ALDH18A1
ATP7B
MECP2
SH3TC2
MAPT
GDAP1
DYNC1H1
PSAP
GLA
LOC106627981
VCP
NAGLU
MPO
TAMM41
GMPPA
CXCL8
PMP22
GDNF
EGFR
GJB1
TRPV4
TNXB
POLG
GATA3
ASIC4-AS1
AARS1
HLA-DQB1
GARS1
PAX2
CRP
FBN1
CYBB
ALB
ERBB2
CCL2
IGHMBP2
HEXA
ABCA1
HLA-B
EBF3
SYNJ1
CFTR
HFE
MIR21
MTHFR
PINK1
PYGM
DNM2
NPC2
PTEN
NOS3
IL4
SLC17A5
COL2A1
HNF1B
TERT
IL1RN
MMP1
CCR6
EDNRB
EGR2
CEP290
VEGFA
IFNG
LRP5
HTT
RPL36A-HNRNPH2
MUC1
SPTLC1
SOD1
HSPB1
GALC
COL4A1
KIF1B
CTNNB1
GFAP
APOA1
GANAB
CLCN5
RAB7A
CCND1
NCF1
TLR4
VHL
CYP2C19
AR
PTGS2
SERPINA1
PRKCSH
MED13L
TSC2
STAT3
SEC63
BDNF
BRAF
LITAF
FGD4
KRAS
PLP1
ASPA
MT-ND1
HLA-DQA1
SLC37A4
FGFR3
COL1A1
CLN3
APC
MAPK1
EDN3
ATRX
MORC2
TTR
SOX10
BCKDHB
BSCL2
ATP7A
MMP9
GATA4
ALG9
SMC1A
MIR34A
PTPN22
FAS
AGTR1
EGF
FLNA
MT-ATP6
JUP
IRF5
MSR1
OCRL
HSN1B
DSP
FOXP3
ADIPOQ
PIK3CA
ERCC6
NEXMIF
BRCA2
AGT
ELN
MIR146A
GAST
PON1
SMN1
PROM1
ASCC1
IL5
COL4A5
NOTCH1
TARDBP
INS
B2M
PHKA2
KAT6B
COL5A1
ELANE
CDKL5
JAK2
CCL11
PLEKHG5
IL23R
HRH2
F2
ACTA2
CHD7
TGFBR2
TPP1
SMAD4
ATXN2
PPARG
FGFR1
FGFR2
APOB
TNFRSF1A
CREBBP
CAV1
HSPB8
ABCC8
TLR2
SLC6A3
MIR17
MEFV
C9orf72
MYH11
CCN2
HP
NIPBL
EP300
AKT1
GATA6
TH
COMT
PTPN11
MIR126
BMP4
ADAM17
ALMS1
KCNQ1
SERPINA3
TTN
SALL1
DYRK1A
SLC19A3
COL7A1
HRAS
MYH7
RRM2B
KMT2A
GNB3
IL2
CTHRC1
GNAS
ICAM1
TBX5
NKX2-5
FGF8
NF1
HDAC8
LDLR
GHRL
FMR1
MIR145
PLAU
ERCC2
CDH1
MIR155
GRIN2B
BRCA1
CCK
CD36
ABCB1
NAGA
MLN
POMGNT1
ATM
CACNA1A
KIT
NSD1
ITCH
KIF1A
MT-TL1
MED12
IL13
GRN
FAR1
CDKN2A
DLD
SHH
PTCH1
GSTP1
BMPR2
GLI2
DRD2
MIR15A
PHOX2B
IL2RA
DDC
CXCR1
SFTPC
IL18
ANO5
TWNK
GM2A
MTOR
EPM2A
MIR143
CASR
RAD21
ZEB2
POGZ
SHANK3
COL4A4
CAV3
HTR2A
MYLK
TSC1
HMOX1
ABCB4
MEN1
CYP27A1
GLB1
COL1A2
NPHP3
TCF4
GSTM1
GATA1
IL17A
IFT140
TYMP
IL1A
IGF1
STAT1
RPS6KA3
DNAJB11
SMAD3
TMEM67
FOXG1
CD4
STXBP1
ABCA3
MUC5B
SCN9A
CTSD
NLRP3
VPS35
MDM2
NODAL
SBF2-AS1
SMN2
PAH
ATP4A
FN1
TTC21B
NOTCH3
SLC25A4
MMP3
ESR1
GRIN1
DCTN1
TBP
CCL26
EPO
MIR106B
ADNP
MKS1
VPS13C
NPHP1
NTRK1
GCH1
SREBF1
NPY
LEP
VIP
PRKAR1A
PTGS1
GCG
S100A8
CDX2
HLA-A
PDCD1
INPP5E
SMC3
NPHS1
SDHB
STAT4
PAX6
HARS1
HSD17B10
SCO2
TLR5
MT-CYB
UBE3A
CP
ECE1
CCR3
MKI67
SETD2
CDH23
ATP13A2
SLPI
CD40LG
NR1H4
PPP3CA
MT-TK
RETREG1
NRXN1
ADAM10
MAP2K1
CCR5
IDUA
SST
IGF2
DMD
EDN1
ERCC1
MYH6
SERPINE1
MMP2
HLA-C
SLC12A2
NHLRC1
PRMT7
SLC34A1
FASLG
GJB2
SCN2A
CDKN1A
SYNGAP1
HSPD1
ASXL1
ACADVL
SPTLC2
FLG
SCN4A
CNTNAP1
SDHD
NTS
SATB2
COL3A1
CHRNA3
NALCN
STAG1
MIR132
SMARCA4
PYY
MYC
MLH1
ACTA1
MAP3K7
ARSA
CDKN2B
CALB2
EDNRA
FARSB
IQCB1
NFKB1
TYMS
LBR
ELP1
CLN6
COL4A3
C4A
ERBB3
NOS2
SOD2
NRAS
WWOX
CCL5
MIR140
ZNF469
AIRE
TRPV1
CASP3
RUNX1
PIGN
PRPS1
HLA-DPB1
TBC1D24
NOS1
WT1
KCNH2
ARID1B
BBS1
EDAR
H2AC18
ATP12A
SMARCA2
ABCB11
NDE1
FGF23
PLOD1
SPP1
CAPN3
CASP8
TGFBR1
WNK1
MIR210
FGF2
LMX1B
IL12B
ADAMTS13
TGFB2
COL11A1
AGTR2
WFS1
SOS1
ERBB4
SPG7
EXT2
HSPG2
CLN8
RAI1
EHMT1
TECPR2
SCN1A
MTM1
TBX1
GPT
BBS10
POMC
TNFRSF1B
CPT2
F2RL1
ICOSLG
DLL1
RYR2
SLC2A1
BCS1L
SERPINC1
JAK3
INVS
NGF
THBD
ABL1
NRTN
GNB5
HPSE2
MIR223
TGIF1
MET
ADH1C
NTRK2
SFTPA1
HNF4A
TTN-AS1
IFT172
POLG2
LOC106029312
P2RY12
SPATA22
GSTT1
CLCN1
PDGFRB
LAMA2
GUCY1A1
S100B
IQSEC2
LTA
CXCR4
MIR144
SCN8A
KCNQ2
ASCL1
TIMP1
OPA1
FGA
IGF1R
TOP3A
SLC9A1
MBD5
SFTPA2
GEMIN4
DES
ADA
TERC
OFD1
EEF1A2
BMP2
CXCL12
MTR
ATL1
ACTG2
SLC19A1
KMT2C
BRD4
MPV17
XRCC1
PURA
PRTN3
CHEK2
FKRP
SGSH
PDE11A
MIR30E
ACHE
CPLANE1
CDKN1B
GALNS
KDR
CDK8
CRB2
RTEL1
HIF1A
IL12RB1
PACS1
CD79A
ADRB2
DHTKD1
NPHS2
PSTPIP1
MUC5AC
EMD
SELENON
PMM2
EYA1
PPT1
COL9A2
FLCN
CLN5
MIR107
STX1A
KCNQ1OT1
SON
GABRG2
EIF4G1
SELE
DCC
ACAN
SOST
RELN
KIAA0319L
BACE1
CALCA
DPYD
MSH6
DNAJC5
AFF4
ASXL3
KMT2D
IFNA1
ADGRG1
LMOD1
NDUFS4
SIX3
CRYAA
XIAP
SNAP25
ACTB
ATN1
MIR125A
CTCF
DUSP29
EIF2AK4
CDKN1C
HNRNPK
CSF3
ZIC2
ADAR
CSF2
RPGRIP1L
SIX1
KRT7
BCL2
CUX1
SCT
RETN
FANCI
KCNA2
ITGAM
VCAM1
ERCC8
COL5A2
FAM13A
TET2
BCL11A
SLC9A6
TP63
TF
SELP
FOXP1
ACTC1
DCDC2
CD8A
PIK3CD
RPGR
CBS
KAT6A
RAF1
CCL3
MFSD8
LRRC56
NEK8
LOX
CDON
SLC22A4
APOC3
MED12L
CFAP410
AGRN
NKX2-1
GMPPB
MIR148A
HNRNPH2
SOX9
F13A1
ARSB
BCHE
TSEN54
DSG1
PTH
FBN2
PIEZO2
CAMK2A
FKTN
TDGF1
SFTPB
SH2B3
PRODH
PEX12
EXT1
GNB1
GFRA1
COL4A2
KANSL1
LRP6
SGPL1
PDGFRA
CR1
GABBR1
NPHP3-ACAD11
CNTNAP2
GRIN2A
HSPA4
CDK5
GLI3
SPAST
USP9X
PRDM16
PKD2L1
ALPL
STN1
MIR142
FBLN5
CXCL10
MIR93
FLNC
MIR30A
CYP2D6
BTK
MYO7A
GPHN
BGLAP
WDR45
BLM
SCN1A-AS1
AGER
NPPA
RAB7B
TPO
SLC6A4
SOX2
CTSB
RERE
NEB
GLRA1
SLC5A7
MAP2K2
ALG8
CLTC
SERPINH1
ETV6
SLC22A5
KCNJ11
CACNA1S
MIR150
POLR1C
GP1BB
CD274
TNNT2
SRCAP
MLXIPL
TLR3
PDE8B
BRIP1
DNM1
RAB11A
DISP1
KCNQ3
CAMK2B
GAPDH
CHIT1
CAMTA1
SLC1A2
TMEM216
COL9A3
CYCS
GH-LCR
APOA1-AS
SAR1B
PKD1L1
PALB2
DKK1
ACTL6A
IL1R1
TWIST1
MIR221
FXN
MAOB
CDKN2B-AS1
HIVEP2
CYP19A1
ANKRD11
SSR4
TAF1
STAT5B
TUBA1A
CACNA1C
DDOST
IL4R
NQO1
FBXL4
ARX
NDUFAF2
PARN
HPRT1
PIGA
ZIC3
BAX
ACVRL1
CSPP1
DBH
PEX2
PGC
KIAA0586
HMGCR
MAP1B
GGT1
SCN1B
STAG2
CHGA
NR3C2
PTPRC
ATP1A3
SPINK1
DDX3X
TBX4
PMPCA
SAMD9
PDGFB
CUBN
DHCR7
VAPB
PDHA1
MIR373
THPO
SLC2A10
LOC107303340
MIR203A
ITPR1
XK
ALK
CHAMP1
KITLG
RNASE3
PTGES
SETX
L1CAM
SYP
LIFR
JUN
H19
KCNB1
SFTPD
CLDN3
DEAF1
IGFBP3
IFT88
TGFB3
DSG2
MIR31
AFP
BBS2
RPS27A
DSE
MMP14
DOCK8
TPM2
NR2F2
MYO1H
MIR199A1
SLC25A13
AARS2
LIG4
COL11A2
MIR10B
DAG1
MYT1L
HADHA
LMNB1
MBP
KCTD7
APOH
SEPSECS
GLUD2
ENO2
BBS4
PAFAH1B1
HGF
MYCN
CYFIP2
COL6A1
RUNX2
ANO10
GATA5
TRMT10C
DNMT1
DNMT3A
BMP6
PEX10
RB1
SMAD2
LONP1
GRIA3
HCFC1
MIR483
TMEM231
TTC21B-AS1
TSPYL1
OTX2
TNFSF13B
AP3B1
KRT20
SYT2
EPCAM
WASHC5
POMT1
MTRR
CHCHD2
RNU4ATAC
GAD1
TANGO2
MIR192
LAT2
SPR
COX5A
WDR26
FOXH1
OTC
LRPPRC
GLRB
MIR200B
VEGFC
LIMK1
SLC12A6
MIR200A
ALG13
GUCY2C
PLEC
POMT2
AIP
MIR34C
SIX5
ACTN4
UBE2L3
KNG1
CD2AP
GABRB2
TRPM3
CFTR-AS1
AFF2
SLC18A2
SLC52A3
MIR9-1
SPARC
TFAP2A
GTF2I
TIMM22
DLAT
WDR62
NFE2L2
FAM120AOS
BAZ1B
MAOA
MIR106A
GHR
CRH
BCR
CEP63
SLC19A2
SKI
MIR141
HSP90AA1
GAS1
ALOX5
KRT18
LOC110806263
YAP1
CLDN4
ASPM
APOA2
GH1
MIR222
BBS7
PRKCZ
AMACR
FOS
FREM1
SLC13A5
CDK4
DYSF
VCAN
DPP9
SDHC
COQ2
EPRS1
RELA
DNAH5
YY1AP1
TGFA
KLHL7
PIGL
PRL
AMER1
TAC1
SLC18A3
IL3
MUSK
COL4A6
SMARCAL1
PYCR1
FHL1
MAGEL2
SLC26A4
BUD23
HCRT
SETD5
GPX7
ABCC9
NEU1
PPM1D
MVK
PIEZO1
ATP11A
NEK9
NLGN3
EIF2B2
SALL4
JAK1
IFT80
MT-TT
PAK1
ACTG1
MIR196A1
MIR205
LOC105371046
TAF6
FANCC
ARF1
MEF2C
DNAJC30
IRAK1
IL33
GSN
CYP3A4
CPS1
POR
GTF2IRD2
SUOX
KIFBP
CSNK2B
DHDDS
SNHG14
NCAM1
RARB
PGA3
TMPPE
NDUFS2
TBX20
IFNA2
CD34
MAPK14
PTGES3
AVPR2
COL13A1
DNMT3B
STIL
MRPS34
SIRT1
CLCN4
GABBR2
SLC6A5
ALDH2
DNAH8
FANCD2
LRP2
CDK6
DRD3
FKBP10
ADSL
STAC3
HMGB1
SEC24C
ACTL6B
GATAD2B
CREB1
PITX2
ELP4
CDKN2C
YWHAG
MIR181A1
ITGA4
MUC2
COMP
CYP2E1
IL23A
FHIT
SOX5
BICRA
ATP2B3
MYO9A
SCN3A
PDPN
CRELD1
MRE11
MAPK3
SCUBE3
CYP1A1
SUCLG1
IL9
CHD8
RD3
UBB
BBS5
FLNB
NFIX
MFF-DT
RAPSN
REST
CDH2
MIR214
CLIP2
ABHD11
DLG4
UFD1
POU5F1
SAA1
MIR127
TCTN2
WNT1
DCN
CASP9
EPOR
CXCR3
GTF2IRD1
MIR200C
MEIS2
AP3B2
BBS9
SEC61A1
TNFRSF8
COL6A2
CYP27B1
MIR486-1
PHF6
GSR
SH2B1
HERC2
NONO
ASL
RAB39B
TRPS1
NBEA
ERCC4
RTEL1-TNFRSF6B
COL9A1
CNKSR2
STAT6
EFEMP1
CEP164
SNRPN
PIK3C2A
BCL7B
LOC110011216
NSD2
ZFAT
TCOF1
FGF10
CHI3L1
PGM3
AKT2
PIGT
DDC-AS1
TIMP3
LZTR1
CPLX1
ADD1
CRNN
GRM1
AHDC1
EZH2
EIF4H
DPAGT1
GLDC
ADAMTSL2
SYT1
RREB1
CHRNG
SLC35A2
SLC6A8
FOXRED1
PCDH15
SLC25A1
GBF1
MYOC
HIRA
TONSL
JMJD1C
ABCD4
MAGI2
IRF8
FLVCR1
PUF60
ATP6V1A
LAMB2
NEDD4L
ARVCF
EFTUD2
DOK7
DPP4
NRIP1
CYP17A1
GABRD
SUMF1
FBXL3
ALG2
TBL2
NDUFAF5
ASS1
HCN1
CHRM3
LGALS3
DACT1
GNAT1
PLCE1
CDC73
IGF2R
SLC6A1
SATB1
DOCK3
CTBP1
OGG1
POSTN
UNC13A
MMP8
CACNA1B
STAR
KDM5C
TSLP
SEMA3A
SPEN
PHGDH
MEG3
POLR2A
HNMT
COG2
SMARCB1
MICA
RRAS2
MAG
MIR499A
B3GALNT2
DNAH11
GRM6
CD44
MYOT
ARG1
CCDC115
LYRM4
MNX1
RAD51
UBE4B
CUL4B
CEACAM5
KRT19
MMP12
TCF20
FKBP6
GRIA1
AQP1
PVALB
HOXD13
WAC
ALG12
HMGA2
RECQL4
TCTN3
HRH2
CYP1A2
CYP2D6
CYP2C19
CYP3A4
CYP3A5
ABCB1
SLC22A2
SLC22A1
SLC22A3
SLC22A4
SLC47A1
SLC22A5
SLC22A6
SLC22A8
CYP2C8
CYP2C9
CYP11B1
SLC22A7
SLC22A11
CYP2E1
FMO3
FMO1
SLC47A2
ABCB11
CYP2C19
HTR4
HTR2A
HTR1A
ALB
DRD3
CYP2C8
CYP2D6
CYP2B6
CYP1A2
CYP3A7
ABCB1
CYP3A4
CYP3A5
DRD2
UGT1A9
CYP2C9
PTGS1
PTGS2
SLC22A8
ABCB1
DDAH1
CYP3A4
ATP4A
CYP2C19
RXRA
ALB
UGT1A3
SLC22A6
UGT1A10
SLC22A8
SLC22A2
HRH2
UGT2B7
CYP2C9
CYP1A2
SLC47A1
CYP2C19
CYP3A4
ATP4A
HRH2
ABCB1
BCHE
SLC22A6
AHR
ATP4A
CYP1A2
ABCB1
ABCC3
ABCG2
CYP2C8
CYP2C18
CYP1B1
CYP1A1
CYP3A4
CYP2C19
CYP2D6
ABCB1
SLC22A8
ABCG2
DDAH1
SLC12A2
SLC12A2
ATP4A
SLC12A1
CYP3A4
CYP2C19
CYP1A1
ABCG2
CYP1A2
CYP2C9
CYP2D6
CYP2C8
SLC4A7
CYP1A2
HRH2
ACHE
SLC4A4
SLC22A2
ACHE
SLC22A8
CYP3A4
ABCB1
SLC22A1
CYP2D6
SLC4A5
SLC4A10
PGA5
EGF
FGF2
SLC4A8
PGA5
ABCB1
CTD
GAA
OED
MYMY1
AD5
MYMY3
PDB4
PDB1
PDB5
PDB6
IBD3
IBD5
IBD2
IBD4
IBD6
IBD7
IBD9
IBD8
RMD1
CELIAC2
PARK10
PKD3
KWE
MYP1
PARK3
CCAL1
PKD1P6
PKD1P5
PKD1P4
PKD1P3
PKD1P2
JCAD
SH2D1A
SLC25A16
GATD1
GBE1
PKHD1L1
PKD1P1
1-Dec
ECRG4
DLEC1
ZNF639
LZTS1
PYGL
CES1
PKD1L1
NAGLU
G6PC
SLC2A4RG
PKDREJ
PKD2L2
PKD1L2
GNS
CSF1
C15orf48
SPINK7
ASPA
F9
SLC6A19
GALC
CSF2
MST1R
PKD1L3
PKD2L1
CCDC180
PEX7
ABCG8
MPEG1
MMD2
MMD
PSAP
NPC2
BEST1
CLCN1
NDP
PKHD1
EPM2A
MIF
ABCA1
MST1
MMP12
ATP7B
PLP1
CSF2RB
PHYH
LIPA
ABCA4
NCF1
NCF2
BCKDHB
PYGM
NF1
NPC1
BCKDHA
HEXA
IL31RA
EDN2
LBP
AGL
CLCN5
Gene
PKD1
IRAK3
PRNP
IL18
MRE11
PKD2
SLC11A1
MSTP5
MSTP4
MSTP6
MSTP8
CSF2RBP1
PAM16
RMC1
CAPG
GKN2
MUC6
MST1P2
SERPINA3
RORA
CLEC4E
MST1L
REG4
GKN1
CD68
GLRA1
MARCO
SPIB
TFF1
Gene
Gene
SBNO2
CXCL8
AR
SCARA3
IL34
FCER1A
MUC3A
CD93
CCL19
MRC1
C1QC
FABP6
GPX2
THBS1
C5
BPI
CKLF
MAEA
PLA2G10
CCL15
NUP85
MMP9
CDC42
CSF1R
MSR1
SPACA3
CCL26
THOC5
CEBPE
IL17F
TLR1
SAA1
ID2
PSEN2
CSF2RA
CD80
C3AR1
PF4
C5AR1
SFTPD
CNR2
CX3CL1
NKX2-3
CX3CR1
AZU1
EDNRB
CCL2
INHA
JMJD6
JMJD6
CASP8
TICAM1
RBP4
LIF
TLR9
ADIPOQ
CEBPA
Gene
CD74
CD44
RB1
ADAM9
CALCA
TLR4
INHBA
SYK
HSPD1
SNCA
CCKBR
HTR4
ATP4A
HTR3A
GABBR1
GABBR2
HRH2
TRPV1
ATP4A
ATP4B
GRM5
MLNR
